# Supplementary material for: Assessing food and nutrition literacy in children and adolescents: a systematic review of existing tools
Source: Public Health Nutr. 2021 Nov 3;25(4):850–65. doi: 10.1017/S1368980021004389 (PMC9991546; doi:10.1017/S1368980021004389)
Supplement: Supplementary file 1 [file S1368980021004389sup.zip]

Archive with 2 entries (2 files):
- S1368980021004389sup001.docx
- S1368980021004389sup002.docx
